# Supplementary material for: NTHL1 is a recessive cancer susceptibility gene
Source: Sci Rep. 2023 Nov 30;13:21127. doi: 10.1038/s41598-023-47441-w (PMC10689455; doi:10.1038/s41598-023-47441-w)
Supplement: Supplementary file 2 — Supplementary Table S3. [file 41598_2023_47441_MOESM2_ESM.xlsx]

## Sheet: Supplementary Table S3
Supplementary Table S3: Breast cancer risk association analysis with the additive model from FinnGen
Gene	Location (GRCh38/hg38)	Reference allele	Alternative allele	Consequence	Effect allele frequency	OR	95% CI min	95% CI max	P value
CLSPN	Chr1:35720956	A	C	Missense	0.00024	0.85	0.35	2.05	0.71
CLSPN	Chr1:35736933	T	G	Missense	5.23e-05	1.3	0.13	12.74	0.82
CLSPN	Chr1:35737415	C	T	Missense	0.00903	1.03	0.9	1.16	0.69
CLSPN	Chr1:35745544	G	T	Stop gained	0.00124	1.04	0.71	1.51	0.85
CLSPN	Chr1:35746828	C	A	Missense	5.23e-05	1.21	0.22	6.58	0.83
CLSPN	Chr1:35746871	C	T	Missense	0.000108	2.28	0.71	7.31	0.17
CLSPN	Chr1:35748001	C	T	Missense	0.000323	0.6	0.3	1.17	0.14
CLSPN	Chr1:35760525	C	T	Missense	0.000189	2.56	1.26	5.2	0.0092
CLSPN	Chr1:35763247	C	A	Missense	0.000633	1.2	0.75	1.91	0.45
CLSPN	Chr1:35764301	T	G	Missense	0.000396	1.4	0.73	2.69	0.31
RAD54L	Chr1:46260066	C	T	Missense	0.000885	1.62	1.06	2.45	0.024
RAD54L	Chr1:46260609	G	A	Missense	7.78e-05	1	0.28	3.52	1
RAD54L	Chr1:46260828	C	A	Stop gained	4.92e-05	1.12	0.13	9.82	0.92
RAD54L	Chr1:46260853	C	T	Missense	0.00436	1.05	0.88	1.26	0.57
RAD54L	Chr1:46270760	C	T	Missense	0.000141	2.11	0.69	6.45	0.19
RAD54L	Chr1:46273748	G	A	Splicing	6.45e-05	0.59	0.12	2.95	0.52
RAD54L	Chr1:46274596	T	C	Missense	8.3e-05	1.78	0.39	8.1	0.46
RAD54L	Chr1:46274607	C	T	Missense	0.0258	1.1	1.02	1.19	0.017
RAD54L	Chr1:46278082	C	T	Stop gained	5.53e-05	2.25	0.44	11.45	0.33
RAD54L	Chr1:46278110	G	A	Missense	0.000378	1	0.55	1.81	1
RAD54L	Chr1:46278118	CCT	C	Frameshift	1.85e-05	3.13	0.15	65.41	0.46
RNASEL	Chr1:182582231	C	T	Missense	0.000707	1	0.64	1.56	1
RNASEL	Chr1:182584080	C	T	Splicing	2.77e-05	1.2	0.1	14.87	0.89
RNASEL	Chr1:182585590	G	A	Missense	0.00923	0.91	0.8	1.03	0.15
RNASEL	Chr1:182586014	C	A	Stop gained	0.00813	0.99	0.86	1.13	0.86
RNASEL	Chr1:182586181	G	C	Missense	0.00036	0.84	0.43	1.65	0.62
RNASEL	Chr1:182586263	C	G	Missense	7.69e-05	0.96	0.27	3.39	0.95
RNASEL	Chr1:182586632	C	T	Missense	0.00813	0.99	0.86	1.13	0.85
BABAM2	Chr2:27894581	C	T	Stop gained	2.46e-05	1.43	0.12	16.48	0.78
BABAM2	Chr2:27894588	C	G	Missense	0.000523	0.74	0.44	1.25	0.26
BABAM2	Chr2:27894600	C	A	Missense	6.45e-05	0.7	0.17	2.83	0.62
BABAM2	Chr2:28310080	A	C	Splicing	0.0024	0.85	0.67	1.09	0.2
BABAM2	Chr2:28338463	A	G	Missense	0.011	0.82	0.73	0.93	0.0017
PMS1	Chr2:189791843	C	T	Missense	0.000205	1.05	0.4	2.8	0.92
PMS1	Chr2:189795808	G	A	Missense	0.00024	0.96	0.46	1.99	0.9
PMS1	Chr2:189795811	G	A	Missense	0.00189	0.79	0.61	1.04	0.091
PMS1	Chr2:189805650	A	G	Splicing	3.38e-05	0.31	0.04	2.51	0.27
PMS1	Chr2:189805721	A	G	Missense	1.96e-05	0.31	0.02	4.98	0.41
PMS1	Chr2:189818098	A	G	Missense	0.00254	1.22	0.96	1.56	0.11
PMS1	Chr2:189818127	A	T	Missense	0.000176	1.08	0.4	2.9	0.88
PMS1	Chr2:189843986	G	A	Missense	0.00365	0.87	0.71	1.06	0.17
PMS1	Chr2:189854260	G	C	Missense	4.31e-05	0.3	0.05	1.8	0.19
PMS1	Chr2:189854453	T	C	Missense	7.39e-05	1.39	0.41	4.71	0.6
RAD18	Chr3:8881418	C	T	Missense	0.0021	1.29	0.99	1.69	0.057
RAD18	Chr3:8899048	C	G	Splicing	0.000541	1.5	0.87	2.56	0.14
RAD18	Chr3:8935922	C	T	Missense	0.000215	1.26	0.52	3.05	0.6
RAD18	Chr3:8941482	T	A	Stop gained	5.42e-05	0.71	0.12	4.34	0.71
RAD18	Chr3:8948567	C	T	Missense	0.00039	1.42	0.73	2.77	0.3
POLQ	Chr3:121432393	T	C	Missense	0.00231	1.09	0.85	1.4	0.48
POLQ	Chr3:121432937	G	A	Missense	0.00854	0.96	0.84	1.09	0.51
POLQ	Chr3:121436128	G	A	Stop gained	5.22e-05	1.96	0.4	9.6	0.4
POLQ	Chr3:121436275	C	T	Missense	0.0208	0.96	0.88	1.04	0.32
POLQ	Chr3:121460097	TC	T	Frameshift	1.54e-05	6.77	0.23	203.87	0.27
POLQ	Chr3:121460199	C	A	Stop gained	2.15e-05	0.31	0.02	5.59	0.43
POLQ	Chr3:121468314	GGAA	G	In-frame indel	5.73e-05	0.83	0.12	6.02	0.86
POLQ	Chr3:121472004	G	A	Missense	0.000544	1.3	0.76	2.22	0.34
POLQ	Chr3:121487773	G	A	Missense	0.00806	1.09	0.95	1.25	0.23
POLQ	Chr3:121487989	T	C	Missense	7.53e-05	0.29	0.08	1.09	0.066
POLQ	Chr3:121488248	C	T	Missense	0.00102	1.17	0.79	1.75	0.44
POLQ	Chr3:121488976	C	CA	Frameshift	0.000153	0.63	0.22	1.79	0.39
POLQ	Chr3:121489011	T	C	Missense	0.000379	0.93	0.51	1.69	0.82
POLQ	Chr3:121489162	C	T	Missense	5.84e-05	0.3	0.05	1.62	0.16
POLQ	Chr3:121489856	CTTT	C	In-frame indel	0.0198	1.03	0.94	1.12	0.55
POLQ	Chr3:121498607	T	C	Missense	5.23e-05	0.3	0.06	1.53	0.15
POLQ	Chr3:121498649	A	C	Missense	0.00374	0.9	0.74	1.1	0.31
POLQ	Chr3:121509654	TGAA	T	In-frame indel	0.00012	2.45	0.83	7.28	0.11
POLQ	Chr3:121509704	C	G	Splicing	0.000111	0.83	0.25	2.71	0.75
POLQ	Chr3:121522150	C	G	Splicing	4.27e-05	1.42	0.23	8.58	0.71
POLQ	Chr3:121529755	G	A	Missense	7.07e-05	0.6	0.12	2.92	0.52
POLQ	Chr3:121533037	A	C	Missense	0.00203	0.99	0.76	1.3	0.96
POLQ	Chr3:121533113	A	C	Missense	0.000134	0.98	0.33	2.85	0.97
POLQ	Chr3:121533201	T	G	Missense	0.000385	0.93	0.51	1.69	0.81
HLTF	Chr3:149032313	TTC	T	Frameshift	0.00016	1.89	0.58	6.18	0.29
HLTF	Chr3:149039129	T	C	Missense	0.00019	1.14	0.47	2.74	0.77
HLTF	Chr3:149040122	A	G	Missense	0.00205	1.33	1.02	1.72	0.033
HLTF	Chr3:149042174	C	T	Missense	0.000486	1.12	0.64	1.98	0.69
HLTF	Chr3:149042177	T	C	Missense	0.00178	1.01	0.76	1.35	0.92
HLTF	Chr3:149048034	C	T	Missense	0.00257	1.01	0.79	1.29	0.94
HLTF	Chr3:149050341	T	C	Missense	0.000146	0.5	0.17	1.48	0.21
HLTF	Chr3:149071300	G	C	Missense	0.000305	0.9	0.41	1.97	0.79
HLTF	Chr3:149071333	G	C	Stop gained	0.00748	1	0.87	1.15	0.96
HLTF	Chr3:149071335	A	AT	Frameshift	0.000151	0.61	0.23	1.62	0.32
HLTF	Chr3:149071427	A	T	Missense	0.000284	0.35	0.14	0.84	0.018
HLTF	Chr3:149073268	T	C	Missense	4.98e-05	0.59	0.11	3.06	0.53
HLTF	Chr3:149074268	G	A	Missense	0.000143	1.14	0.41	3.17	0.8
GPR87	Chr3:151294206	G	T	Stop gained	0.00191	1.09	0.82	1.45	0.57
GPR87	Chr3:151294753	C	T	Missense	0.00126	1.31	0.92	1.86	0.14
GPR87	Chr3:151300066	C	A	Splicing	3.38e-05	0.32	0.02	4.35	0.4
GPR87	Chr3:151300069	G	A	Missense	0.000403	1.08	0.56	2.08	0.83
UVSSA	Chr4:1348108	C	T	Missense	0.000163	2.67	1.05	6.82	0.04
UVSSA	Chr4:1348146	C	T	Stop gained	0.000744	0.76	0.48	1.19	0.23
UVSSA	Chr4:1351739	C	T	Missense	0.000384	0.78	0.38	1.6	0.49
UVSSA	Chr4:1351809	C	T	Missense	0.000292	1.66	0.8	3.41	0.17
UVSSA	Chr4:1353092	C	A	Missense	6.76e-05	3.21	0.79	13.11	0.104
UVSSA	Chr4:1353215	C	T	Missense	0.000115	0.58	0.13	2.48	0.46
UVSSA	Chr4:1354782	G	A	Missense	0.000363	0.86	0.44	1.67	0.65
UVSSA	Chr4:1366356	G	A	Missense	0.00522	0.94	0.79	1.12	0.51
UVSSA	Chr4:1375408	C	T	Missense	0.000252	0.79	0.37	1.69	0.55
UVSSA	Chr4:1375418	C	T	Missense	0.00276	0.92	0.71	1.18	0.5
UVSSA	Chr4:1376113	G	A	Missense	0.000205	2.93	1.37	6.26	0.0055
UVSSA	Chr4:1380148	C	T	Missense	0.00106	1.29	0.86	1.93	0.23
UVSSA	Chr4:1380958	C	T	Missense	0.00193	1.15	0.88	1.5	0.3
PRIMPOL	Chr4:184657171	CA	C	Frameshift	0.000369	1.19	0.65	2.19	0.58
PRIMPOL	Chr4:184661772	A	G	Splicing	0.000271	1.25	0.53	2.95	0.61
PRIMPOL	Chr4:184661889	G	A	Missense	0.00024	0.49	0.24	1	0.05
PRIMPOL	Chr4:184682262	T	G	Stop gained	1.85e-05	3.28	0.16	65.91	0.44
PRIMPOL	Chr4:184691582	G	C	Splicing	0.00098	1.03	0.7	1.53	0.88
PRIMPOL	Chr4:184691713	G	GT	Splicing	0.000102	1.96	0.52	7.44	0.32
PRIMPOL	Chr4:184694521	G	GGAA	In-frame indel	0.000228	1.56	0.73	3.37	0.25
PRIMPOL	Chr4:184694573	C	G	Missense	0.000437	1	0.52	1.9	1
USP45	Chr6:99437370	G	T	Stop gained	0.0017	0.9	0.67	1.21	0.48
USP45	Chr6:99445808	G	C	Missense	0.000148	0.79	0.29	2.17	0.65
USP45	Chr6:99446224	C	A	Missense	0.000261	0.93	0.45	1.9	0.84
USP45	Chr6:99464716	T	C	Missense	2.84e-05	6.41	1.38	29.74	0.018
USP45	Chr6:99464729	A	T	Missense	0.000314	0.85	0.41	1.74	0.65
USP45	Chr6:99465094	T	C	Missense	0.000832	0.84	0.55	1.3	0.44
USP45	Chr6:99466724	C	T	Missense	2.46e-05	0.3	0.02	4.46	0.38
USP45	Chr6:99468543	CT	C	Frameshift	0.000443	0.78	0.41	1.46	0.43
USP45	Chr6:99482751	A	G	Splicing	0.00428	0.86	0.71	1.03	0.101
USP45	Chr6:99488256	C	A	Stop gained	8.92e-05	1.97	0.67	5.77	0.22
USP45	Chr6:99488289	C	T	Missense	0.00278	0.9	0.71	1.16	0.42
USP45	Chr6:99508712	A	T	Missense	0.000216	1.98	0.75	5.2	0.17
USP45	Chr6:99510213	AC	A	Frameshift	0.000151	0.62	0.23	1.66	0.34
MAD1L1	Chr7:1816140	C	T	Missense	0.000191	1.05	0.42	2.6	0.92
MAD1L1	Chr7:1898251	G	C	Stop gained	0.000947	0.87	0.59	1.27	0.47
MAD1L1	Chr7:1980451	A	T	Splicing	1.54e-05	3.73	0.4	34.84	0.25
MAD1L1	Chr7:2002085	G	A	Stop gained	6.15e-05	1.09	0.21	5.53	0.92
MAD1L1	Chr7:2216258	C	G	Missense	0.00247	0.97	0.76	1.24	0.81
MAD1L1	Chr7:2217987	C	A	Missense	0.000132	1.52	0.54	4.31	0.43
MAD1L1	Chr7:2219389	A	AC	Frameshift	5.91e-05	0.48	0.11	2.12	0.33
MAD1L1	Chr7:2225526	G	A	Missense	0.00313	0.92	0.74	1.15	0.48
MAD1L1	Chr7:2229983	C	A	Splicing	4.61e-05	0.33	0.04	2.57	0.29
MTUS1	Chr8:17653231	C	G	Missense	0.000153	2.3	0.95	5.57	0.065
MTUS1	Chr8:17653463	G	C	Missense	0.00111	1.06	0.73	1.55	0.75
MTUS1	Chr8:17655916	G	A	Missense	0.000208	0.94	0.41	2.16	0.88
MTUS1	Chr8:17655936	G	A	Missense	0.0109	0.99	0.88	1.11	0.84
MTUS1	Chr8:17655975	T	C	Missense	0.0172	0.9	0.81	0.99	0.026
MTUS1	Chr8:17656015	G	C	Missense	0.000304	1.38	0.71	2.66	0.34
MTUS1	Chr8:17684495	G	A	Stop gained	6.76e-05	0.76	0.12	4.77	0.77
MTUS1	Chr8:17753730	C	T	Missense	0.000295	0.88	0.36	2.11	0.77
MTUS1	Chr8:17753838	G	A	Missense	0.0061	1.05	0.9	1.23	0.53
MTUS1	Chr8:17753878	T	G	Missense	0.002	1.19	0.91	1.56	0.21
MTUS1	Chr8:17753979	G	A	Missense	0.00166	1.11	0.83	1.48	0.49
MTUS1	Chr8:17754084	T	C	Missense	0.022	1.02	0.94	1.1	0.71
MTUS1	Chr8:17754238	CTT	C	Frameshift	3.69e-05	0.32	0.03	3.63	0.36
MTUS1	Chr8:17754300	G	C	Missense	0.000455	0.77	0.43	1.36	0.36
MTUS1	Chr8:17754439	C	G	Missense	0.000781	1.03	0.67	1.58	0.88
MTUS1	Chr8:17754642	T	C	Missense	0.00617	1.05	0.9	1.23	0.55
MTUS1	Chr8:17754809	C	A	Missense	0.00043	1.62	0.88	2.98	0.12
MTUS1	Chr8:17755008	G	A	Missense	0.000541	1.56	0.93	2.63	0.094
MTUS1	Chr8:17755177	A	C	Missense	0.0219	0.99	0.91	1.07	0.73
MTUS1	Chr8:17755189	T	C	Missense	0.011	1.06	0.94	1.19	0.35
MTUS1	Chr8:17755230	G	C	Missense	0.0159	0.96	0.87	1.05	0.36
MTUS1	Chr8:17755251	G	C	Missense	0.00106	1.01	0.7	1.47	0.96
MTUS1	Chr8:17755422	C	T	Missense	5.84e-05	2.29	0.43	12.2	0.33
MTUS1	Chr8:17755686	G	A	Missense	0.000624	1.33	0.82	2.16	0.25
MTUS1	Chr8:17755721	G	C	Stop gained	0.00571	0.99	0.84	1.16	0.86
OXR1	Chr8:106706467	C	T	Stop gained	2.77e-05	0.29	0.03	2.62	0.27
OXR1	Chr8:106706632	C	T	Stop gained	9.5e-05	0.69	0.22	2.14	0.52
OXR1	Chr8:106707138	CAT	C	Frameshift	0.000191	1.66	0.69	4.01	0.26
OXR1	Chr8:106710791	G	A	Splicing	2.91e-05	1.47	0.12	17.68	0.76
OXR1	Chr8:106739459	T	G	Missense	0.000486	1.39	0.81	2.39	0.23
OXR1	Chr8:106739465	C	A	Missense	1.56e-05	0.31	0.01	13.82	0.54
RECQL4	Chr8:144511436	G	A	Missense	2.79e-05	0.34	0.02	5.62	0.45
RECQL4	Chr8:144511457	CCG	C	Frameshift	6.76e-05	1.7	0.39	7.41	0.48
RECQL4	Chr8:144511517	G	A	Stop gained	7.07e-05	1.12	0.29	4.35	0.87
RECQL4	Chr8:144511549	G	A	Missense	2.46e-05	1.18	0.12	11.58	0.88
RECQL4	Chr8:144511740	G	A	Missense	0.000181	0.47	0.18	1.21	0.12
RECQL4	Chr8:144511748	C	G	Missense	0.00858	0.98	0.86	1.13	0.82
RECQL4	Chr8:144511753	G	A	Missense	0.000489	1.22	0.72	2.06	0.47
RECQL4	Chr8:144511990	C	T	Missense	0.000824	1.66	1.14	2.42	0.0084
RECQL4	Chr8:144511991	C	T	Missense	0.000215	0.61	0.28	1.35	0.23
RECQL4	Chr8:144512033	G	A	Stop gained	0.000108	1.27	0.39	4.19	0.69
RECQL4	Chr8:144512166	T	A	Stop gained	0.000119	0.54	0.15	1.9	0.34
RECQL4	Chr8:144512237	T	C	Missense	0.000744	1.55	1.02	2.35	0.041
RECQL4	Chr8:144512268	G	A	Missense	0.000208	0.96	0.39	2.36	0.93
RECQL4	Chr8:144512318	C	T	Missense	0.000903	0.94	0.62	1.41	0.76
RECQL4	Chr8:144512480	C	T	Missense	0.000501	0.78	0.45	1.37	0.39
RECQL4	Chr8:144512870	T	C	Missense	0.000234	1.3	0.62	2.72	0.48
RECQL4	Chr8:144514094	C	T	Missense	8.92e-05	0.48	0.13	1.83	0.29
RECQL4	Chr8:144514199	C	T	Missense	0.00052	0.63	0.37	1.06	0.08
RECQL4	Chr8:144514220	T	C	Missense	2.46e-05	0.32	0.02	4.5	0.4
RECQL4	Chr8:144514988	C	T	Missense	0.000397	1.36	0.73	2.55	0.33
RECQL4	Chr8:144514992	G	A	Missense	5.84e-05	0.8	0.12	5.3	0.81
RECQL4	Chr8:144515236	G	A	Missense	4.3e-05	2.9	0.51	16.33	0.23
RECQL4	Chr8:144515354	G	C	Stop gained	8.62e-05	0.5	0.12	2.09	0.34
RECQL4	Chr8:144515407	G	A	Missense	0.00169	0.89	0.65	1.21	0.45
RECQL4	Chr8:144515878	T	C	Missense	7.35e-05	2.69	0.63	11.47	0.18
RECQL4	Chr8:144515891	C	T	Splicing	4.92e-05	5.75	1.03	32.22	0.047
RECQL4	Chr8:144516664	G	A	Missense	0.000778	0.95	0.62	1.47	0.83
RECQL4	Chr8:144517096	G	A	Missense	0.000151	2.45	0.84	7.1	0.1
FANCG	Chr9:35074163	C	T	Missense	0.00012	0.52	0.16	1.65	0.27
FANCG	Chr9:35075025	C	T	Missense	0.0203	1.06	0.97	1.15	0.21
FANCG	Chr9:35075306	G	A	Missense	0.000636	1.11	0.69	1.81	0.66
FANCG	Chr9:35075492	T	G	Missense	0.000337	0.63	0.33	1.17	0.14
FANCG	Chr9:35076431	C	T	Splicing	4e-05	1.45	0.23	9.18	0.69
FANCG	Chr9:35076815	G	GC	Frameshift	0.00011	0.84	0.26	2.74	0.78
FANCG	Chr9:35076823	C	G	Missense	5.57e-05	0.87	0.2	3.84	0.86
FANCG	Chr9:35078724	G	C	Missense	0.00126	1.17	0.8	1.7	0.42
FANCG	Chr9:35079189	G	A	Missense	0.000602	0.83	0.52	1.32	0.43
ERCC6L2	Chr9:95880944	C	CT	Frameshift	8.08e-05	5.08	1.56	16.55	0.007
ERCC6L2	Chr9:95916399	C	CT	Frameshift	4.3e-05	1.07	0.19	6.06	0.94
ERCC6L2	Chr9:95921175	A	C	Missense	6.62e-05	5.69	1.04	31.21	0.045
ERCC6L2	Chr9:95923269	AT	A	Frameshift	0.00378	1.09	0.89	1.33	0.42
ERCC6L2	Chr9:95955996	C	T	Stop gained	0.000155	0.69	0.29	1.65	0.4
ERCC6L2	Chr9:96012285	A	T	Missense	0.000384	0.87	0.49	1.56	0.65
ERCC6L2	Chr9:96012557	C	T	Missense	0.000535	0.98	0.57	1.71	0.95
ERCC6L2	Chr9:96012640	A	C	Missense	0.000369	1.19	0.6	2.34	0.62
ERCC6L2	Chr9:96013082	C	G	Missense	4.99e-05	0.66	0.12	3.64	0.63
ERCC6	Chr10:49459074	T	G	Missense	0.00752	0.98	0.85	1.14	0.81
ERCC6	Chr10:49459153	C	T	Missense	6.54e-05	1.22	0.24	6.21	0.81
ERCC6	Chr10:49461473	G	A	Stop gained	0.00125	0.96	0.67	1.36	0.8
ERCC6	Chr10:49470569	T	C	Missense	0.000376	0.97	0.47	2	0.94
ERCC6	Chr10:49470701	G	A	Stop gained	1.54e-05	3.42	0.16	71.65	0.43
ERCC6	Chr10:49470773	C	T	Missense	0.00118	1.25	0.88	1.78	0.2
ERCC6	Chr10:49470838	T	G	Missense	0.000769	1.05	0.66	1.67	0.83
ERCC6	Chr10:49470984	T	C	Missense	0.000199	0.82	0.36	1.87	0.63
ERCC6	Chr10:49472997	G	A	Missense	0.00137	0.92	0.66	1.29	0.64
ERCC6	Chr10:49476216	T	C	Missense	0.000249	2.13	0.96	4.73	0.063
ERCC6	Chr10:49482809	G	A	Stop gained	3.38e-05	0.33	0.03	3.94	0.38
ERCC6	Chr10:49482860	G	A	Missense	0.000808	1.14	0.73	1.79	0.56
ERCC6	Chr10:49493125	G	A	Missense	0.000345	0.97	0.5	1.87	0.93
ERCC6	Chr10:49505905	A	C	Missense	0.00115	0.99	0.7	1.4	0.95
ERCC6	Chr10:49516256	G	A	Missense	0.000199	0.79	0.3	2.11	0.64
ERCC6	Chr10:49516492	A	C	Missense	4.92e-05	0.31	0.04	2.54	0.27
ERCC6	Chr10:49516509	C	A	Missense	0.00271	1.05	0.83	1.33	0.7
ERCC6	Chr10:49516729	G	A	Missense	6.15e-05	0.47	0.12	1.87	0.29
ERCC6	Chr10:49524052	A	C	Missense	5.23e-05	0.62	0.11	3.57	0.59
ERCC6	Chr10:49524156	T	G	Missense	0.00048	0.89	0.51	1.57	0.7
ERCC6	Chr10:49524468	A	G	Missense	0.00391	1.21	0.99	1.48	0.059
ERCC6	Chr10:49524517	G	A	Missense	0.000299	1.01	0.5	2.02	0.99
ERCC6	Chr10:49524684	C	A	Missense	7.07e-05	1.63	0.28	9.37	0.58
ERCC6	Chr10:49524685	C	A	Missense	0.000151	1.57	0.61	4.05	0.35
ERCC6	Chr10:49530797	G	A	Stop gained	2.97e-05	0.33	0.02	5.53	0.44
DDB2	Chr11:47232931	C	T	Stop gained	0.000369	0.73	0.38	1.4	0.34
DDB2	Chr11:47234872	G	A	Missense	3.42e-05	2.04	0.3	14.14	0.47
DDB2	Chr11:47234922	C	G	Missense	2.77e-05	0.31	0.02	4.55	0.39
DDB2	Chr11:47235308	G	T	Missense	0.000135	2.64	0.5	13.96	0.25
DDB2	Chr11:47238177	G	A	Missense	0.00221	0.87	0.67	1.12	0.27
CASP4	Chr11:104944848	G	A	Stop gained	0.00433	1.06	0.88	1.27	0.56
CASP4	Chr11:104951065	G	A	Missense	0.000114	3.58	1.1	11.61	0.034
CASP4	Chr11:104955002	C	T	Splicing	9.86e-05	0.51	0.17	1.52	0.22
CEP164	Chr11:117351809	A	G	Missense	3.38e-05	4.17	0.45	38.8	0.21
CEP164	Chr11:117351975	C	A	Missense	0.00189	1.03	0.71	1.49	0.87
CEP164	Chr11:117361892	C	T	Stop gained	5.84e-05	1	0.21	4.76	1
CEP164	Chr11:117361989	T	A	Missense	4.31e-05	0.69	0.1	4.61	0.7
CEP164	Chr11:117371107	GAGA	G	In-frame indel	0.000366	0.81	0.41	1.58	0.54
CEP164	Chr11:117371185	A	G	Missense	9.54e-05	2.03	0.53	7.77	0.3
CEP164	Chr11:117371449	A	G	Missense	0.00447	0.83	0.69	1	0.046
CEP164	Chr11:117373818	C	T	Missense	0.000375	1.17	0.57	2.43	0.67
CEP164	Chr11:117381699	A	G	Splicing	0.00393	0.9	0.74	1.11	0.33
CEP164	Chr11:117382935	C	A	Missense	9.53e-05	0.44	0.12	1.58	0.21
CEP164	Chr11:117394473	C	T	Missense	4.85e-05	2.42	0.47	12.44	0.29
CEP164	Chr11:117394480	G	A	Missense	8.92e-05	0.7	0.19	2.59	0.59
CEP164	Chr11:117394981	G	T	Missense	3.38e-05	0.23	0.02	2.45	0.22
CEP164	Chr11:117411859	C	T	Stop gained	0.000267	0.81	0.41	1.6	0.54
CEP164	Chr11:117411881	G	C	Missense	0.000105	0.5	0.17	1.53	0.23
CEP164	Chr11:117411895	C	T	Missense	0.000303	0.99	0.45	2.16	0.98
CEP164	Chr11:117412115	C	G	Missense	4.31e-05	2.75	0.5	15.13	0.24
PFKM	Chr12:48130393	G	A	Missense	0.000341	1.07	0.55	2.08	0.85
PFKM	Chr12:48131394	G	A	Splicing	3.07e-05	1.73	0.27	11.04	0.56
PFKM	Chr12:48132892	C	T	Missense	1.54e-05	10.37	0.27	405.67	0.21
PFKM	Chr12:48132953	G	A	Missense	0.000397	0.52	0.3	0.92	0.025
PFKM	Chr12:48134277	G	T	Splicing	0.000229	1.02	0.45	2.32	0.97
PFKM	Chr12:48134728	G	A	Missense	8.91e-05	0.53	0.13	2.21	0.38
PFKM	Chr12:48134789	A	G	Missense	1.87e-05	20.3	1.18	350.8	0.038
PFKM	Chr12:48135015	A	G	Missense	2.46e-05	0.32	0.03	3.63	0.36
PFKM	Chr12:48137788	T	C	Missense	0.00514	0.92	0.77	1.1	0.36
PFKM	Chr12:48139309	G	A	Missense	0.00024	0.79	0.36	1.77	0.57
PFKM	Chr12:48139913	G	A	Splicing	8.89e-05	0.98	0.27	3.6	0.98
PFKM	Chr12:48140729	C	T	Missense	6.23e-05	0.75	0.12	4.55	0.75
PFKM	Chr12:48140802	G	T	Missense	1.85e-05	0.27	0.02	4.26	0.35
PFKM	Chr12:48140869	C	A	Missense	0.000937	0.88	0.58	1.34	0.56
PFKM	Chr12:48141741	A	T	Missense	0.00114	1.04	0.72	1.49	0.84
PFKM	Chr12:48142792	G	A	Missense	0.000464	1.28	0.72	2.26	0.4
PFKM	Chr12:48145566	A	G	Missense	0.000175	0.65	0.29	1.45	0.29
BORA	Chr13:72729016	G	A	Missense	0.000142	1.35	0.53	3.45	0.53
BORA	Chr13:72729017	A	AAT	Frameshift	0.000194	0.95	0.4	2.28	0.91
BORA	Chr13:72729020	G	A	Missense	3.72e-05	0.3	0.04	2.18	0.23
BORA	Chr13:72731305	A	G	Missense	0.00268	0.9	0.71	1.15	0.41
BORA	Chr13:72743573	A	G	Missense	0.014	1.03	0.93	1.15	0.55
BORA	Chr13:72745001	G	A	Missense	0.00117	0.92	0.64	1.33	0.67
BORA	Chr13:72746619	G	A	Stop gained	3.83e-05	6.91	0.95	50.37	0.056
BORA	Chr13:72753781	CAT	C	Frameshift	4e-05	0.32	0.03	3.93	0.37
BORA	Chr13:72755194	C	CT	Frameshift	1.84e-05	13.58	1.77	104.46	0.012
REC8	Chr14:24172747	C	T	Missense	0.00585	0.97	0.83	1.14	0.74
REC8	Chr14:24177139	A	G	Splicing	0.00014	1.01	0.34	2.99	0.99
REC8	Chr14:24178137	G	T	Missense	0.000151	1.53	0.58	4.06	0.39
REC8	Chr14:24178646	C	T	Missense	0.00212	0.93	0.71	1.22	0.59
REC8	Chr14:24179895	A	T	Missense	8.09e-05	0.73	0.12	4.55	0.74
MLH3	Chr14:75038346	C	T	Missense	0.000415	1.02	0.57	1.82	0.95
MLH3	Chr14:75039918	G	C	Stop gained	0.00297	1.19	0.96	1.48	0.12
MLH3	Chr14:75041647	A	G	Missense	2.77e-05	1.24	0.12	12.41	0.86
MLH3	Chr14:75042391	G	A	Stop gained	0.000129	1.37	0.42	4.53	0.6
MLH3	Chr14:75042414	C	T	Missense	9.84e-05	1.65	0.54	5	0.38
MLH3	Chr14:75042443	G	T	Missense	0.0104	1	0.89	1.13	0.97
MLH3	Chr14:75042468	T	C	Missense	4.31e-05	2.55	0.48	13.39	0.27
MLH3	Chr14:75047231	T	C	Missense	0.000951	0.88	0.6	1.3	0.52
MLH3	Chr14:75047786	C	G	Missense	0.00937	0.86	0.76	0.97	0.018
MLH3	Chr14:75048422	T	C	Missense	0.0025	0.92	0.72	1.17	0.48
MLH3	Chr14:75048454	T	C	Missense	0.000298	1.86	0.87	3.96	0.11
MLH3	Chr14:75048488	A	T	Missense	0.00314	1.02	0.82	1.27	0.85
MLH3	Chr14:75048503	C	G	Missense	0.00148	0.74	0.53	1.03	0.071
MLH3	Chr14:75048767	G	A	Missense	0.000934	1.17	0.78	1.75	0.45
MLH3	Chr14:75048965	T	G	Missense	0.0236	0.96	0.89	1.04	0.36
MLH3	Chr14:75049208	TA	T	Frameshift	8.95e-05	1.9	0.5	7.13	0.34
MLH3	Chr14:75049507	A	C	Missense	0.000387	1.15	0.64	2.04	0.64
MLH3	Chr14:75049568	C	T	Missense	5.19e-05	0.54	0.11	2.63	0.45
SERPINA3	Chr14:94614458	C	T	Missense	0.00119	1	0.69	1.44	0.99
SERPINA3	Chr14:94614595	G	A	Missense	0.000159	0.37	0.12	1.09	0.072
SERPINA3	Chr14:94614952	C	T	Stop gained	0.000249	1.03	0.49	2.14	0.95
SERPINA3	Chr14:94622340	G	C	Splicing	0.00196	1.15	0.86	1.54	0.35
FAN1	Chr15:30904812	T	G	Missense	0.000163	0.77	0.3	1.98	0.59
FAN1	Chr15:30904904	A	C	Missense	6.77e-05	0.33	0.06	1.78	0.2
FAN1	Chr15:30905097	G	A	Missense	0.000658	0.9	0.57	1.42	0.66
FAN1	Chr15:30905169	C	G	Stop gained	0.000108	0.6	0.13	2.73	0.51
FAN1	Chr15:30905237	CTGAT	C	Frameshift	1.56e-05	2.06	0.13	32.9	0.61
FAN1	Chr15:30905592	C	G	Stop gained	0.000311	0.98	0.49	1.96	0.95
FAN1	Chr15:30905801	C	A	Missense	0.000105	0.56	0.18	1.77	0.33
FAN1	Chr15:30908216	C	T	Missense	0.00121	0.94	0.65	1.34	0.72
FAN1	Chr15:30908240	G	A	Missense	0.000202	1.57	0.67	3.7	0.3
FAN1	Chr15:30910724	C	CT	Frameshift	5.84e-05	2.04	0.43	9.66	0.37
FAN1	Chr15:30910746	T	C	Missense	2.53e-05	1.7	0.14	21.06	0.68
FAN1	Chr15:30918261	G	A	Missense	0.00152	0.92	0.67	1.25	0.59
FAN1	Chr15:30920562	C	T	Missense	0.000169	0.67	0.27	1.64	0.38
FAN1	Chr15:30920615	C	T	Missense	0.000363	1.33	0.71	2.51	0.38
FAN1	Chr15:30925199	C	T	Stop gained	0.000144	1.14	0.47	2.81	0.77
FAN1	Chr15:30925209	G	A	Missense	0.00219	1.2	0.92	1.56	0.18
FANCI	Chr15:89260751	C	T	Missense	9.35e-05	3.76	0.6	23.38	0.16
FANCI	Chr15:89260751	C	G	Missense	0.000109	0.42	0.13	1.38	0.15
FANCI	Chr15:89261730	C	A	Missense	0.000224	1.4	0.61	3.22	0.43
FANCI	Chr15:89268467	T	C	Missense	0.000298	0.83	0.43	1.62	0.58
FANCI	Chr15:89281825	A	G	Missense	0.00107	0.83	0.56	1.23	0.36
FANCI	Chr15:89285198	G	A	Missense	0.000522	0.68	0.42	1.12	0.13
FANCI	Chr15:89285201	C	T	Stop gained	7.38e-05	0.53	0.12	2.34	0.4
FANCI	Chr15:89285202	G	A	Missense	0.000978	1.05	0.73	1.51	0.8
FANCI	Chr15:89285210	C	T	Missense	0.0171	1.05	0.95	1.15	0.35
FANCI	Chr15:89292706	A	G	Missense	0.0217	1.09	1	1.18	0.058
FANCI	Chr15:89292975	A	G	Missense	0.000293	0.87	0.41	1.86	0.72
FANCI	Chr15:89293831	A	G	Splicing	5.19e-05	5.76	1.04	31.82	0.045
FANCI	Chr15:89293988	C	G	Missense	0.0217	1.08	1	1.18	0.059
FANCI	Chr15:89295062	A	C	Missense	0.0216	1.09	1	1.18	0.054
FANCI	Chr15:89301392	GTCACGGTTCTTAC	G	Frameshift	0.00184	0.93	0.7	1.24	0.61
FANCI	Chr15:89303898	G	A	Missense	0.000787	1.2	0.77	1.88	0.42
FANCI	Chr15:89307642	CCT	C	Frameshift	0.000108	0.61	0.19	1.98	0.41
FANCI	Chr15:89307666	C	G	Stop gained	0.000117	0.65	0.2	2.13	0.47
FANCI	Chr15:89315319	G	A	Missense	0.000101	0.36	0	83.25	0.71
MPG	Chr16:79424	G	T	Splicing	0.00561	1.07	0.91	1.27	0.42
MPG	Chr16:79479	C	A	Missense	0.000218	1.6	0.71	3.6	0.26
MPG	Chr16:83157	C	T	Missense	0.00372	1.1	0.9	1.34	0.36
MPG	Chr16:85524	G	A	Missense	0.000917	0.96	0.65	1.44	0.86
NTHL1	Chr16:2040205	C	G	Missense	1.84e-05	3.6	0.17	77.47	0.41
NTHL1	Chr16:2043577	C	CA	Frameshift	6.15e-05	3.01	0.67	13.62	0.15
NTHL1	Chr16:2046238	G	A	Stop gained	0.00465	1.39	1.18	1.64	7.8e-05
NSMCE1	Chr16:27225174	G	A	Missense	0.00391	0.97	0.79	1.18	0.74
NSMCE1	Chr16:27234228	G	A	Missense	0.00036	0.61	0.32	1.16	0.13
NSMCE1	Chr16:27235189	TG	T	Frameshift	0.000839	1.03	0.66	1.61	0.9
TMEM102	Chr17:7435954	T	G	Missense	5.29e-05	1.74	0.39	7.81	0.47
TMEM102	Chr17:7435965	G	A	Missense	3.07e-05	1.38	0.13	14.69	0.79
TMEM102	Chr17:7436175	ATCCGTTCCCTTTTTTTAGGTC	A	Splicing	0.00672	0.97	0.83	1.13	0.69
TMEM102	Chr17:7436536	G	A	Stop gained	0.000261	0.66	0.32	1.36	0.26
TMEM102	Chr17:7436565	T	C	Missense	0.00452	0.94	0.78	1.14	0.53
TMEM102	Chr17:7436851	T	C	Missense	0.000487	0.72	0.4	1.31	0.29
ALOX15B	Chr17:8039293	T	TGCGG	Frameshift	4.93e-05	0.86	0.12	6.19	0.88
ALOX15B	Chr17:8042407	A	G	Missense	0.0039	1	0.82	1.21	0.97
ALOX15B	Chr17:8045003	T	A	Splicing	5.35e-05	0.69	0.12	4	0.68
ALOX15B	Chr17:8045651	C	G	Missense	2.15e-05	3.29	0.17	65.55	0.43
ALOX15B	Chr17:8046716	C	T	Missense	0.000384	0.76	0.41	1.41	0.39
ALOX15B	Chr17:8046947	A	G	Missense	0.00207	0.97	0.74	1.27	0.85
ALOX15B	Chr17:8047006	C	T	Stop gained	0.00121	0.81	0.57	1.16	0.25
ALOX15B	Chr17:8047281	TCTA	T	In-frame indel	1.85e-05	0.26	0.02	2.89	0.27
ALOX15B	Chr17:8048483	G	A	Missense	0.000526	1.42	0.83	2.44	0.2
ALOX15B	Chr17:8048504	G	A	Missense	0.000902	0.65	0.36	1.19	0.16
SPHK1	Chr17:76385963	C	G	Missense	0.000612	0.86	0.53	1.39	0.54
SPHK1	Chr17:76385965	CTT	C	Frameshift	0.000886	1.17	0.78	1.76	0.44
SPHK1	Chr17:76386392	G	C	Splicing	2.15e-05	0.32	0.02	6.58	0.46
SPHK1	Chr17:76386509	G	A	Splicing	0.000215	0.94	0.41	2.17	0.89
SPHK1	Chr17:76387051	G	A	Missense	5.53e-05	1.9	0.4	9.05	0.42
SPHK1	Chr17:76387428	G	A	Missense	0.00188	1.15	0.87	1.53	0.33
SPHK1	Chr17:76387527	G	A	Missense	8.61e-05	0.3	0.07	1.32	0.11
STAP2	Chr19:4325300	A	C	Missense	9.22e-05	1.09	0.34	3.5	0.88
STAP2	Chr19:4328758	G	C	Stop gained	0.00871	1.15	1.01	1.32	0.035
STAP2	Chr19:4334045	C	G	Splicing	4.92e-05	0.55	0.09	3.14	0.5
STAP2	Chr19:4338666	CCTT	C	In-frame indel	0.00102	0.84	0.58	1.22	0.36
EYA2	Chr20:47074233	G	A	Missense	0.000144	0.66	0.24	1.83	0.43
EYA2	Chr20:47089294	C	G	Missense	0.00883	1.18	1.03	1.34	0.014
EYA2	Chr20:47089304	C	T	Missense	0.000372	0.96	0.49	1.87	0.9
EYA2	Chr20:47143069	C	T	Missense	0.000627	0.93	0.57	1.51	0.76
EYA2	Chr20:47169181	A	G	Missense	2.91e-05	0.32	0.03	3.28	0.33
EYA2	Chr20:47172718	TCTC	T	In-frame indel	0.000126	0.8	0.26	2.49	0.7
EYA2	Chr20:47172786	G	A	Missense	0.000271	0.93	0.44	1.97	0.84
EYA2	Chr20:47183374	G	C	Missense	0.000809	0.68	0.44	1.04	0.077
